# Supplementary material for: Utilizing Multi-Omics Analysis to Elucidate the Molecular Mechanisms of Oat Responses to Drought Stress
Source: Plants (Basel). 2025 Mar 4;14(5):792. doi: 10.3390/plants14050792 (PMC11901947; doi:10.3390/plants14050792)
Supplement: Supplementary file 1 [file plants-14-00792-s001.zip]

Archive with 1 entries (1 files):
- plants-3457518-supplementary.pdf
